# Supplementary material for: Factors Influencing Decision Making Regarding the Acceptance of the COVID-19 Vaccination in Egypt: A Cross-Sectional Study in an Urban, Well-Educated Sample
Source: Vaccines (Basel). 2021 Dec 24;10(1):20. doi: 10.3390/vaccines10010020 (PMC8780609; doi:10.3390/vaccines10010020)
Supplement: Supplementary file 1 [file vaccines-10-00020-s001.zip]

Archive with 1 entries (1 files):
- vaccines-1502342-supplementary.pdf
